# Supplementary material for: Impact of Hip Exercises on Postural Stability and Function in Patients with Chronic Lower Back Pain
Source: Diagnostics (Basel). 2025 May 13;15(10):1229. doi: 10.3390/diagnostics15101229 (PMC12110692; doi:10.3390/diagnostics15101229)
Supplement: Supplementary file 1 [file diagnostics-15-01229-s001.zip]

Archive with 1 entries (1 files):
- diagnostics-3578671-supplementary.pdf
